# Supplementary material for: Enhancing Oxygen Evolution Catalysis by Tuning the Electronic Structure of NiFe-Layered Double Hydroxides Through Selenization
Source: Nanomaterials (Basel). 2025 Feb 14;15(4):294. doi: 10.3390/nano15040294 (PMC11857861; doi:10.3390/nano15040294)
Supplement: Supplementary file 1 [file nanomaterials-15-00294-s001.zip]

Archive with 1 entries (1 files):
- nanomaterials-3467409-supplementary.pdf
